# Supplementary material for: Chromatin activity of IκBα mediates the exit from naïve pluripotency
Source: eLife. 2025 Oct 22;14:RP102784. doi: 10.7554/eLife.102784 (PMC12543326; doi:10.7554/eLife.102784)
Supplement: Figure 1—source data 1. [file elife-102784-fig1-data1.zip]

Archive with 6 entries (5 files):
- Figure 1_source data1/
- __MACOSX/._Figure 1_source data1
- Figure 1_source data1/Figure 1D_annotated.ai
- __MACOSX/Figure 1_source data1/._Figure 1D_annotated.ai
- Figure 1_source data1/.DS_Store
- __MACOSX/Figure 1_source data1/._.DS_Store
