# Supplementary material for: Chromatin activity of IκBα mediates the exit from naïve pluripotency
Source: eLife. 2025 Oct 22;14:RP102784. doi: 10.7554/eLife.102784 (PMC12543326; doi:10.7554/eLife.102784)
Supplement: Figure 1—source data 2. [file elife-102784-fig1-data2.zip]

Archive with 10 entries (9 files):
- Figure 1_source data 2/
- __MACOSX/._Figure 1_source data 2
- Figure 1_source data 2/Figure1D-raw-tub_2i_sl_epi020.tif
- __MACOSX/Figure 1_source data 2/._Figure1D-raw-tub_2i_sl_epi020.tif
- Figure 1_source data 2/Figure1D-raw-high_ikba-flag_2i_sl_epi022.tif
- __MACOSX/Figure 1_source data 2/._Figure1D-raw-high_ikba-flag_2i_sl_epi022.tif
- Figure 1_source data 2/Figure1D-raw-h3_2i_sl_epi018.tif
- __MACOSX/Figure 1_source data 2/._Figure1D-raw-h3_2i_sl_epi018.tif
- Figure 1_source data 2/Figure1D-raw-laminb_2i_sl_epi017.tif
- __MACOSX/Figure 1_source data 2/._Figure1D-raw-laminb_2i_sl_epi017.tif
