# Supplementary material for: Chromatin activity of IκBα mediates the exit from naïve pluripotency
Source: eLife. 2025 Oct 22;14:RP102784. doi: 10.7554/eLife.102784 (PMC12543326; doi:10.7554/eLife.102784)
Supplement: Figure 2—figure supplement 1—source data 1. [file elife-102784-fig2-figsupp1-data1.zip]

Archive with 6 entries (5 files):
- Figure2 figure supplement1_source data 1/
- __MACOSX/._Figure2 figure supplement1_source data 1
- Figure2 figure supplement1_source data 1/.DS_Store
- __MACOSX/Figure2 figure supplement1_source data 1/._.DS_Store
- Figure2 figure supplement1_source data 1/Figure2Supplement1_annotated.ai
- __MACOSX/Figure2 figure supplement1_source data 1/._Figure2Supplement1_annotated.ai
