# Supplementary material for: Chromatin activity of IκBα mediates the exit from naïve pluripotency
Source: eLife. 2025 Oct 22;14:RP102784. doi: 10.7554/eLife.102784 (PMC12543326; doi:10.7554/eLife.102784)
Supplement: Figure 2—figure supplement 1—source data 2. [file elife-102784-fig2-figsupp1-data2.zip]

Archive with 6 entries (5 files):
- Figure2 figure supplement1_source data 2/
- __MACOSX/._Figure2 figure supplement1_source data 2
- Figure2 figure supplement1_source data 2/Figure2S1-raw-tubulin_wt_ko_mESCs.tif
- __MACOSX/Figure2 figure supplement1_source data 2/._Figure2S1-raw-tubulin_wt_ko_mESCs.tif
- Figure2 figure supplement1_source data 2/Fgure2S1-raw-total_ikba_wt_kos_mESCs.tif
- __MACOSX/Figure2 figure supplement1_source data 2/._Fgure2S1-raw-total_ikba_wt_kos_mESCs.tif
