# Supplementary material for: Chromatin activity of IκBα mediates the exit from naïve pluripotency
Source: eLife. 2025 Oct 22;14:RP102784. doi: 10.7554/eLife.102784 (PMC12543326; doi:10.7554/eLife.102784)
Supplement: Figure 5—source data 1. [file elife-102784-fig5-data1.zip]

Archive with 10 entries (9 files):
- Figure 5_source data 1/
- __MACOSX/._Figure 5_source data 1
- Figure 5_source data 1/Figure 5D_annotated.pdf
- __MACOSX/Figure 5_source data 1/._Figure 5D_annotated.pdf
- Figure 5_source data 1/.DS_Store
- __MACOSX/Figure 5_source data 1/._.DS_Store
- Figure 5_source data 1/Figure5C-annotated.pdf
- __MACOSX/Figure 5_source data 1/._Figure5C-annotated.pdf
- Figure 5_source data 1/Figure 5E-annotated.pdf
- __MACOSX/Figure 5_source data 1/._Figure 5E-annotated.pdf
