# Supplementary material for: Chromatin activity of IκBα mediates the exit from naïve pluripotency
Source: eLife. 2025 Oct 22;14:RP102784. doi: 10.7554/eLife.102784 (PMC12543326; doi:10.7554/eLife.102784)
Supplement: Figure 5—source data 2. [file elife-102784-fig5-data2.zip]

Archive with 24 entries (20 files):
- Figure 5_ source data 2/
- __MACOSX/._Figure 5_ source data 2
- Figure 5_ source data 2/.DS_Store
- __MACOSX/Figure 5_ source data 2/._.DS_Store
- Figure 5_ source data 2/Figure 5E-raw data/
- __MACOSX/Figure 5_ source data 2/._Figure 5E-raw data
- Figure 5_ source data 2/figure5C_raw data/
- __MACOSX/Figure 5_ source data 2/._figure5C_raw data
- Figure 5_ source data 2/Figure5D-raw data/
- __MACOSX/Figure 5_ source data 2/._Figure5D-raw data
- Figure 5_ source data 2/Figure 5E-raw data/Figure5E-raw-h3_iWT_i108_iM3.tif
- __MACOSX/Figure 5_ source data 2/Figure 5E-raw data/._Figure5E-raw-h3_iWT_i108_iM3.tif
- Figure 5_ source data 2/Figure 5E-raw data/Figure5E-raw higher_IkBa_iWT_i108_iM3.tif
- __MACOSX/Figure 5_ source data 2/Figure 5E-raw data/._Figure5E-raw higher_IkBa_iWT_i108_iM3.tif
- Figure 5_ source data 2/figure5C_raw data/Figure5C-raw loading-punceau.jpeg
- __MACOSX/Figure 5_ source data 2/figure5C_raw data/._Figure5C-raw loading-punceau.jpeg
- Figure 5_ source data 2/figure5C_raw data/Figure5C-rawH2A.jpeg
- __MACOSX/Figure 5_ source data 2/figure5C_raw data/._Figure5C-rawH2A.jpeg
- Figure 5_ source data 2/figure5C_raw data/Figure5C-rawikba.jpeg
- __MACOSX/Figure 5_ source data 2/figure5C_raw data/._Figure5C-rawikba.jpeg
- Figure 5_ source data 2/Figure5D-raw data/Figure 5D-raw-tubulin_iWT.tif
- __MACOSX/Figure 5_ source data 2/Figure5D-raw data/._Figure 5D-raw-tubulin_iWT.tif
- Figure 5_ source data 2/Figure5D-raw data/Figure 5Draw-high_tubulin.tif
- __MACOSX/Figure 5_ source data 2/Figure5D-raw data/._Figure 5Draw-high_tubulin.tif
